# Supplementary material for: Development and Validation of Robust Ferroptosis-Related Genes in Myocardial Ischemia-Reperfusion Injury
Source: J Cardiovasc Dev Dis. 2023 Aug 12;10(8):344. doi: 10.3390/jcdd10080344 (PMC10455596; doi:10.3390/jcdd10080344)
Supplement: Supplementary file 1 [file jcdd-10-00344-s001.zip]

Archive with 9 entries (8 files):
- supplementary files/
- supplementary files/Additional file 1 (SF1).docx
- supplementary files/Additional file 2 (ST1).docx
- supplementary files/Additional file 3 (ST2).docx
- supplementary files/Additional file 4 (ST3).docx
- supplementary files/Additional file 5 (ST4).docx
- supplementary files/Additional file 6 (ST5).docx
- supplementary files/Additional file 7 (ST6).docx
- supplementary files/Additional file 8 (ST7).docx
